# Supplementary material for: Serum pancreatitis-associated protein 1 concentrations in dogs with acute signs of gastrointestinal disease and normal or abnormal DGGR lipase activity
Source: J Vet Intern Med. 2026 Feb 23;40(1):aalag015. doi: 10.1093/jvimsj/aalag015 (PMC12927877; doi:10.1093/jvimsj/aalag015)
Supplement: supplementary-material_aalag015 [file supplementary-material_aalag015.zip]

Archive with 4 entries (4 files):
- '25_07_23 Canine_PAP-1 Assay validation_Overview_.xlsx
- R3__Supplemental_files_Figures_S1-S3.docx
- Supplementary information_protocol Interferences.docx
- Supplementary_posthoc_results_including_table_1_Posthoc_Power_revDB.docx
