# Supplementary material for: Serum pancreatitis-associated protein 1 concentrations in dogs with acute signs of gastrointestinal disease and normal or abnormal DGGR lipase activity
Source: J Vet Intern Med. 2026 Feb 23;40(1):aalag015. doi: 10.1093/jvimsj/aalag015 (PMC12927877; doi:10.1093/jvimsj/aalag015)
Supplement: supplementary-material_aalag015 [file supplementary-material_aalag015.zip › '25_07_23 Canine_PAP-1 Assay validation_Overview_.xlsx]

## Sheet: PAP-1 Linearity I
Canine PAP-1 Assay: Linearity I
Pancreatic Sample: Serum from dog 51196042
Unit: µg/mL			Results with 1:10 calculation (performed by VetBio-1)
	Mix 1:1	Mix 1:2	Mix 1:4	Mix 1:8	Mix 1:16	Mix 1:32
Final Dilution	1:10	1:20	1:40	1:80	1:160	1:320
1. measurement	6.2257	2.9621	1.3542	0.56076	0.23594	0.10906
2. measurement	5.7819	2.908	1.2257	0.43448	0.23492	0.10638
3. measurement	6.3693	3.209	1.1685	0.63138	0.26154	0.11016
Average	6.12563	3.02637	1.24947	0.542207	0.244133	0.108533
Standard Deviation (SD)	0.306218	0.160462	0.095104	0.0997526	0.0150832	0.00194426
CV (%)	4.99897	5.30212	7.61156	18.3975	6.17828	1.79139
Final:	6.12563	6.05273	4.99787	4.33765	3.90613	3.47307
Percentage:	1	0.988099	0.815894	0.708115	0.63767	0.566973
Expected	6.12563	3.06282	1.53141	0.765704	0.382852	0.191426
Measured	6.12563	3.02637	1.24947	0.542207	0.244133	0.108533
Dilution	Expected	Measured		Average overall:		4.81551
1:10	6.12563	6.12563		Standard Deviation (SD)		1.10796
1:20	3.06282	3.02637		CV (%)		0.230081
1:40	1.53141	1.24947		CI		1.16273
1:80	0.765704	0.542207		95% CI-CI (µg/mL)		[3.6533, 5.978]
1:160	0.382852	0.244133
1:320	0.191426	0.108533
Dilution	Measured	Expected
1:10	6.12563	6.12563
1:20	3.02637	3.06282
1:40	1.24947	1.53141
1:80	0.542207	0.765704
1:160	0.244133	0.382852
1:320	0.108533	0.191426

## Sheet: PAP-1 Linearity II
Canine PAP-1 Assay: Linearity																																			PAP-1 Experiment #004
																																			#	Sample	ng/ml	Dilution	RLU/s	Av RLU/s	bsub	ng	ug/ml
Pancreatic Sample: Mix of sera with high PAP-1																																				Blank			1572
																																				Standard	400		88255	88255	#REF!
Unit: µg/mL		Results with 1:10 calculation (performed by VetBio-1)																																	1	1		10	117306		#REF!	#REF!	#REF!
																																			2	2		10	130280		#REF!	#REF!	#REF!
	Mix 1:1	Mix 1:2	Mix 1:4	Mix 1:8	Mix 1:16																														3	3		10	121252		#REF!	#REF!	#REF!
Final Dilution	1:10	1:20	1:40	1:80	1:160																														4	4		10	54172		#REF!	#REF!	#REF!
1. measurement	5.07573	2.3095	0.847824	0.416244	0.193751																														5	5		10	53801		#REF!	#REF!	#REF!
2. measurement	5.64419	2.29324	0.85742	0.420977	0.187967																														6	6		10	45592		#REF!	#REF!	#REF!
3. measurement	5.24862	1.93357	0.850716	0.402749	0.193532																														7	7		10	20812		#REF!	#REF!	#REF!
Average	5.32285	2.17877	0.851987	0.413323	0.19175																														8	8		10	21031		#REF!	#REF!	#REF!
Standard Deviation (SD)	0.291407	0.212509	0.00492234	0.00945813	0.00327776																														9	9		10	20878		#REF!	#REF!	#REF!
CV (%)	5.47465	9.75362	0.577749	2.28831	1.70939																														10	10		10	10962		#REF!	#REF!	#REF!
																																			11	11		10	11070		#REF!	#REF!	#REF!
Final:	5.32285	4.35754	3.40795	3.30659	3.068																														12	12		10	10654		#REF!	#REF!	#REF!
Percentage:	1	0.818648	0.640249	0.621207	0.576383																														13	13		10	5884		#REF!	#REF!	#REF!
																																			14	14		10	5752		#REF!	#REF!	#REF!
																																			15	15		10	5879		#REF!	#REF!	#REF!
Expected	5.32285	2.66142	1.33071	0.665356	0.332678
Measured	5.32285	2.17877	0.851987	0.413323	0.19175
Dilution	Expected	Measured		Average overall:		3.89258
1:10	5.32285	5.32285		Standard Deviation (SD)		0.938088
1:20	2.66142	2.17877		CV (%)		0.240994
1:40	1.33071	0.851987		CI		1.16479
1:80	0.665356	0.413323		95% CI-CI (µg/mL)		[2.728, 5.057]
1:160	0.332678	0.19175
Dilution	Measured	Expected
1:10	5.32285	5.32285
1:20	2.17877	2.66142
1:40	0.851987	1.33071
1:80	0.413323	0.665356
1:160	0.19175	0.332678

## Sheet: PAP-1 Linearity low
Canine PAP-1 Assay: Linearity
Sample:	Serum sample from dog 51175497
Unit: µg/mL			Results with 1:10 calculation (performed by VetBio-1)
	Mix undiluted	Mix 1:2	Mix 1:4	Mix 1:8	Mix 1:16	Mix 1:32
Final Dilution	1:10	1:20	1:40	1:80	1:160	1:320
1. measurement	1.1774	0.365505	0.16828	0.0848062	0.041096	0.019037
2. measurement	1.0371	0.31594	0.199027	0.0772262	0.03892	0.018738
3. measurement	1.1009	0.360975	0.172655	0.07571	0.042249	0.021002
Average	1.10513	0.347473	0.179987	0.0792475	0.040755	0.0195923
Standard Deviation (SD)	0.0702457	0.0274024	0.0166336	0.00487335	0.00169049	0.00122993
CV (%)	6.35631	7.8862	9.24153	6.14953	4.14794	6.27759
Final:	1.10513	0.694947	0.71995	0.63398	0.65208	0.626955
Percentage:	1	0.628835	0.65146	0.573668	0.590046	0.567311
Expected	1.10513	0.552567	0.276283	0.138142	0.0690708	0.0345354
Measured	1.10513	0.347473	0.179987	0.0792475	0.040755	0.0195923
Dilution	Expected	Measured		Average overall:		0.738841
1:10	1.105	1.10513		Standard Deviation (SD)		0.183028
1:20	0.5525	0.347473		CV (%)		0.247723
1:40	0.27625	0.179987		CI		0.192076
1:80	0.138125	0.0792475		95% CI-CI (µg/mL)		[0.547, 0.931]
1:160	0.0690625	0.040755
1:320	0.0345312	0.0195923
Dilution	Measured	Expected
1:10	1.10513	1.105
1:20	0.347473	0.5525
1:40	0.179987	0.27625
1:80	0.0792475	0.138125
1:160	0.040755	0.0690625
1:320	0.0195923	0.0345312

## Sheet: PAP-1 Std. Linearity
Canine PAP-1 Assay: Linearity of canine PAP-1 Standard
Linearity of PAP-1 Standard delivered with each kit (0.4 µg/mL)								Dilution	Expected	Measured
								Std	0.4	0.399121
Unit: µg/mL		Results without calculation of dilutions						1:2	0.2	0.23306
								1:4	0.1	0.09655
	0.4 µg/mL	Mix 1:2	Mix 1:4	Mix 1:8	Mix 1:16	Mix 1:32		1:8	0.05	0.038636
	Standard	1:2	1:4	1:8	1:16	1:32		1:16	0.025	0.019115
1. measurement	0.39399	0.2346	0.10462	0.040279	0.018414	0.010675		1:32	0.0125	0.010429
2. measurement	0.40601	0.2401	0.092334	0.037449	0.01759	#NA
3. measurement	0.397363	0.22448	0.092696	0.03818	0.021341	0.010183
Average	0.399121	0.23306	0.09655	0.038636	0.019115	0.010429		Dilution	Measured	Expected
Standard Deviation (SD)	0.0061999	0.00792305	0.00699117	0.00146907	0.00197131	0.000347897		Std	0.399121	0.4
CV (%)	1.55339	3.39958	7.24098	3.80234	10.3129	3.33586		1:2	0.23306	0.2
								1:4	0.09655	0.1
Final:	0.399121	0.46612	0.3862	0.309088	0.30584	0.333728		1:8	0.038636	0.05
Anteil:	1	1.16787	0.967627	0.774422	0.766284	0.836158		1:16	0.019115	0.025
								1:32	0.010429	0.0125
Average overall:		0.366683
Standard Deviation (SD)		0.0623313
CV (%)		0.169987		(CV on average)
CI		0.0654126
95% CI-CI (µg/mL)		[0.301, 0.432]

## Sheet: Intra-run Precision
Canine PAP-1 Assay: Intra-run Precision
Unit: µg/mL
	low PAP-1	medium PAP-1	high PAP-1		low	serum mix: 2353279, 2415612, 51164346
Dilution	1:10	1:10	1:10		medium:	serum mix: 51175342 and 51175545
PAP-1 (µg/ml)	0.42108	2.3881	4.6214		high:	serum mix: 51166461 and 51166396
PAP-1 (µg/ml)	0.44034	2.3477	4.6276
PAP-1 (µg/ml)	0.43831	2.4847	4.5319
PAP-1 (µg/ml)	0.41469	2.6021	4.5648
PAP-1 (µg/ml)	0.44673	2.5193	4.5501
PAP-1 (µg/ml)	0.43738	2.2716	4.6137
PAP-1 (µg/ml)	0.4522	2.2341	4.3607
PAP-1 (µg/ml)	0.44572	2.2774	4.8249
PAP-1 (µg/ml)	0.42497	2.276	4.6154
PAP-1 (µg/ml)	0.39996	2.3869	4.5013
PAP-1 average	0.432138	2.37879	4.58118
STD	0.0164865	0.122573	0.117405
CI	0.0117937	0.0876834	0.0839865
CV (%)	0.038151	0.0515274	0.0256277
95 % CI -CI (µg/mL)	[0.42, 0.44]	[2.29, 2.47]	[4.5, 4.67]
The coefficient of variation for the intra-run precision was 3.8% for the sample with low PAP-1 concentrations (reference serum), 5.2% for the sample with medium PAP-1 concentrations and 2.6% for the high PAP-1 sample .

## Sheet: Inter-run Precision
Canine PAP-1 Assay: Inter-run precision
Dog pool low:	2353279, 2415612, 51164346													Dog pool high:			2359734, 2415613, 2410837, 2364102, 2407917, 2407891, 51175497
low PAP-1	Units: µg/mL													high PAP-1	Units: µg/mL
22.5°C	Day 1	Day 2	Day 3	Day 4	Day 5	Day 8	Day 15	Average	SD	CV (%)	CI	95% CI-CI (µg/mL)		22.5°C	Day 1	Day 2	Day 3	Day 4	Day 5	Day 8	Day 15	Average	SD	CV (%)	CI	95% CI-CI (µg/mL)
Data:	0.38349	0.48841	0.39894	0.35217	0.3001	0.39853	0.2411	0.366106	0.0791279	0.216134	0.0731811	[0.293, 0.439]		Data:	4.7622	6.6067	5.901	4.4815	3.7383	5.5014	4.5758	5.08099	0.974337	0.191761	0.901112	[4.180, 5.982]
															low PAP-1	0.38349		high PAP-1	4.7622
	Day 1	Day 2	Day 3	Day 4	Day 5	Day 8	Day 15									0.48841			6.6067
Dog pool low	0.38349	0.48841	0.39894	0.35217	0.3001	0.39853	0.2411									0.39894			5.901
Dog pool high	4.7622	6.6067	5.901	4.4815	3.7383	5.5014	4.5758									0.35217			4.4815
																0.3001			3.7383
																0.39853			5.5014
																0.2411			4.5758
															Average	0.366106			5.08099
															STD	0.0791279			0.974337
															CV (%)	0.216134			0.191761
															CI	0.0731811			0.901112
															95% CI-CI (µg/mL)	[0.293, 0.439]			[4.180, 5.982]
														For monitoring patients the high interrun variation has to be taken into account.
														Series of patient samples should be measured in a single experiment.

## Sheet: Hemolysis
Canine PAP-1 Assay: Interferences: Hemolysis
Pooled heparin plasma from dogs (51176429 and 51177853)
Heparin plasma was collected and hemolysate was producted by using the modified osmotic shock method (HGB: 13.2 g/dL as determined using the Sysmex).
Mixed plasma was spiked with various amounts of hemolysat to obtain hemoglobin concentrations (HGB) between 5-1000 mg/dL as determined by Sysmex XN-1000.
A 1:10 dilution with diluent was performed as described for the measurement of PAP-1 on the VetBio-1. Canine PAP-1 was measured in duplicates.
Units: RLU/s
Measurement with the VetBio-1:			canine PAP-1
HGB concentration (mg/dL)	NaCl	5	10	20	40	100	200	500	1000	HepPlasma		Average	6479.8
Measurement 1 (RLU/s)	6764	6505	5954	6235	6132	6428	6045	6311	6738	7542		STD	375.312
Measurement 2 (RLU/s)	6451	6891	6558	6330	6652	6161	6182	5966	6550	7201		CV (%)	0.0579202
Average (RLU/s)	6607.5	6698	6256	6282.5	6392	6294.5	6113.5	6138.5	6644	7371.5		CI	268.482
Standard Deviation	221.324	272.943	427.092	67.1751	367.696	188.798	96.8736	243.952	132.936	241.123		95% CI-CI (µg/mL)	[6211.3, 6748.3]
CV (%)	0.0334959	0.04075	0.0682693	0.0106924	0.0575243	0.029994	0.0158459	0.0397413	0.0200084	0.0327102

## Sheet: Lipemia
Canine PAP-1 Assay: Interferences: Lipemia
Pooled serum and plasma from dogs (51166150 and 51166199).
Pooled sample was spiked with various amounts of Intralipid resulting in triglyceride concentrations between 2.5 mmol/L up to 25.3 mmol/L as determined by Cobas.
A 1:10 dilution with diluent was performed as described for the measurement of PAP-1 on the VetBio-1. Canine PAP-1 was measured in duplicates.
Units: RLU/s
Measurement with the VetBio-1:		canine PAP-1
Triglyceride concentration (mmol/L)	Plasma	Plasma with PBS	2.5	3.7	7	13.3	25.3		Average	4862.14
Measurement 1 (RLU/s)	4819	4934	4966	5090	4481	4736	4728		STD	161.639
Measurement 2 (RLU/s)	4904	4595	5042	5159	4901	4654	5061		CV (%)	0.0332444
Average (RLU/s)	4861.5	4764.5	5004	5124.5	4691	4695	4894.5		CI	149.491
Standard Deviation	60.1041	239.709	53.7401	48.7904	296.985	57.9828	235.467		95% CI-CI (µg/mL)	[4712.7, 5011.6]
CV (%)	0.0123633	0.0503115	0.0120112	0.009521	0.0633095	0.0123499	0.0481084

## Sheet: Hyperbilirubinemia
Canine PAP-1 Assay: Interferences: Hyperbilirubinemia
Pooled heparin plasma from dogs (51176429 and 51177853 ).
A pooled sample was spiked with various amounts of 10 mg/mL bilirubin solution in 0.1 M NaOH. Concentrations between 2.5 mg/dL and 30 mg/dL were measured as confirmed by Cobas.
A 1:10 dilution with diluent was performed as described for the measurement of PAP-1 on the VetBio-1. Canine PAP-1 was measured in duplicates.
Units: RLU/s
Measurement with the VetBio-1		canine PAP-1	mg/dL bilirubin
Dilution	1 mmol/L NaOH	2 mmol/L NaOH	2.5	5	10	20	30		Average	7365.71
Measurement 1 (RLU/s)	7165	6875	8431	8489	8551	6950	6004		STD	976.39
Measurement 2 (RLU/s)	6772	6664	8534	8219	7852	6715	5899		CV (%)	0.132559
Average (RLU/s)	6968.5	6769.5	8482.5	8354	8201.5	6832.5	5951.5		CI	903.01
Standard Deviation	277.893	149.2	72.832	190.919	494.268	166.17	74.2462		95% CI-CI (µg/mL)	[6462.7, 8268.7]
CV (%)	0.0398784	0.02204	0.00858615	0.0228536	0.0602655	0.0243205	0.0124752

## Sheet: Spike Revovery
Canine PAP-1 Assay: Spike Recovery
Pooled heparin plasma from dogs (51176429 and 51177853)
Dog PAP-1 Standard:	0.4 µg/mL Standard		(lyophilized and freshly disolved)
Dilution: pooled sample 1:10 with diluent
Units: µg/mL
						PAP-1 concentration
Serum/Std	Volume % Plasma	Std %	Concentration (calculated in µg/mL)			Measurement 1	Measurement 2	Average (µg/mL)	Calculated µg/mL
Duplicates	0	100	4			3.9281	4.0719	4	4
Duplicates	10	90	3.61352			4.2453	4.1165	4.1809	3.61352
Duplicates	25	75	3.03379			3.6025	3.5111	3.5568	3.03379
Duplicates	50	50	2.06758			2.5076	2.4485	2.47805	2.06758
Duplicates	75	25	1.10137			1.1291	1.0463	1.0877	1.10137
Duplicates	90	10	0.521644			0.50542	0.50943	0.507425	0.521644
Duplicates	95	5	0.328402			0.27194	0.25065	0.261295	0.328402
Duplicates	98	2	0.212457			0.20663	0.19292	0.199775	0.212457
Duplicates	99	1	0.173808			0.15475	0.15318	0.153965	0.173808
Duplicates	100	0	0.13516			0.13257	0.13775	0.13516	0.13516
							Dilution	Expected	Measured
							Std	4	4
							1:10	3.61352	4.1809
							1:4	3.03379	3.5568
							1:2	2.06758	2.47805
							4:1	1.10137	1.0877
							10:1	0.521644	0.507425
							20:1	0.328402	0.261295
							50:1	0.212457	0.199775
							100:1	0.173808	0.153965
							Sample	0.13516	0.13516
